# Supplementary material for: Two new species of the genus Epuraea Erichson, 1843 from China (Coleoptera, Nitidulidae, Epuraeinae)
Source: Zookeys. 2014 Oct 13;(445):107–15. doi: 10.3897/zookeys.445.7163 (PMC4205743; doi:10.3897/zookeys.445.7163)
Supplement: XML Treatment for Micruria [file zookeys.445.7163-treatment1.xml]

<!DOCTYPE tp:taxon-treatment
  PUBLIC "-//TaxonX//DTD Taxonomic Treatment Publishing DTD v0 20100105//EN" "tax-treatment-NSO.dtd">
<tp:taxon-treatment xmlns:tp="http://www.plazi.org/taxpub"><tp:treatment-meta><kwd-group><label>Taxon classification</label><kwd><named-content content-type="kingdom">Animalia</named-content></kwd><kwd><named-content content-type="order">Coleoptera</named-content></kwd><kwd><named-content content-type="family">Nitidulidae</named-content></kwd></kwd-group><mixed-citation publication-type="journal"><person-group><name><surname>Zhao</surname><given-names>Mengjiao</given-names></name><name><surname>Huang</surname><given-names>Min</given-names></name><name><surname>Yang</surname><given-names>Xingke</given-names></name><name><surname>Kirejtshuk</surname><given-names>Alexander G.</given-names></name></person-group><article-title>Two new species of the genus <italic><tp:taxon-name><tp:taxon-name-part taxon-name-part-type="genus">Epuraea</tp:taxon-name-part></tp:taxon-name></italic> Erichson, 1843 from China (<tp:taxon-name><tp:taxon-name-part taxon-name-part-type="order">Coleoptera</tp:taxon-name-part></tp:taxon-name>, <tp:taxon-name><tp:taxon-name-part taxon-name-part-type="family">Nitidulidae</tp:taxon-name-part></tp:taxon-name>, <tp:taxon-name><tp:taxon-name-part taxon-name-part-type="subfamily">Epuraeinae</tp:taxon-name-part></tp:taxon-name>)</article-title><source>Zookeys</source><day>13</day><month>10</month><year>2014</year><volume>2014</volume><issue>445</issue><fpage>107</fpage><lpage>115</lpage><pub-id pub-id-type="doi">10.3897/zookeys.445.7163</pub-id></mixed-citation></tp:treatment-meta><tp:nomenclature><label>Subgenus</label><tp:taxon-name>
                            <tp:taxon-name-part taxon-name-part-type="subgenus">Micruria</tp:taxon-name-part>
                        </tp:taxon-name><tp:taxon-authority>Reitter, 1875</tp:taxon-authority></tp:nomenclature><tp:treatment-sec sec-type="Type species"><title>Type species.</title><p><italic><tp:taxon-name><tp:taxon-name-part taxon-name-part-type="genus">Epuraea</tp:taxon-name-part> <tp:taxon-name-part taxon-name-part-type="species">mandibularis</tp:taxon-name-part></tp:taxon-name></italic> Reitter, 1873, designated by <xref ref-type="bibr" rid="B13">Kirejtshuk (1998)</xref>.</p></tp:treatment-sec><ref-list><ref id="B13"><mixed-citation xmlns:xlink="http://www.w3.org/1999/xlink" xlink:type="simple"><person-group><name name-style="western"><surname>Kirejtshuk</surname><given-names>AG</given-names></name></person-group> (<year>1998</year>) <source><tp:taxon-name><tp:taxon-name-part taxon-name-part-type="family">Nitidulidae</tp:taxon-name-part></tp:taxon-name> (<tp:taxon-name><tp:taxon-name-part taxon-name-part-type="order">Coleoptera</tp:taxon-name-part></tp:taxon-name>) of the Himalayas and northern Indochina. Part 1: subfamily <tp:taxon-name><tp:taxon-name-part taxon-name-part-type="subfamily">Epuraeinae</tp:taxon-name-part></tp:taxon-name></source>. <publisher-name>Koeltz Scientific Books</publisher-name>, <publisher-loc>Koeningstein</publisher-loc> (<issue>Theses Zoologicae 28</issue>), <lpage>489</lpage>.</mixed-citation></ref></ref-list></tp:taxon-treatment>
